# Supplementary material for: Enhanced Production of Nitrogenated Metabolites with Anticancer Potential in Aristolochia manshuriensis Hairy Root Cultures
Source: Int J Mol Sci. 2023 Jul 8;24(14):11240. doi: 10.3390/ijms241411240 (PMC10379662; doi:10.3390/ijms241411240)
Supplement: Supplementary file 1 [file ijms-24-11240-s001.zip]

Archive with 2 entries (2 files):
- Supplementary HPLC-UV and HRMS data.xlsx
- Supplementary Materials-rev.pdf
