# Supplementary material for: Enhanced Production of Nitrogenated Metabolites with Anticancer Potential in Aristolochia manshuriensis Hairy Root Cultures
Source: Int J Mol Sci. 2023 Jul 8;24(14):11240. doi: 10.3390/ijms241411240 (PMC10379662; doi:10.3390/ijms241411240)
Supplement: Supplementary file 1 [file ijms-24-11240-s001.zip › Supplementary HPLC-UV and HRMS data.xlsx]

## Sheet: HPLC-UV data
	HPLC-UV data
	Enhanced production of nitrogenated metabolites with anticancer potential in Aristolochia manshuriensis hairy root cultures
	Chromatographic conditions were as follows:
	− the mobile phase consisted of 15 mM ammonium formate in 0.1 % aqueous formic acid (solvent A) and acetonitrile (solvent B);
	− an analytical Zorbax C18 column (150 mm, 2.1-mm i.d., 3.5-μm part size, Agilent Technologies, USA) was used for separation;
	− binary gradient was programmed as follows: 0−30 min, 5%−50% B; 30−40 min, 50%−95% B;
	− the flow rate of 0.2 ml/min and the column temperature at 40°C were performed.
	Representative HPLC-UV profiles of the extracts of cell cultures and stems
	of A. manshuriensis recorded at 237 and 254 nm (used for quantification) and UV spectra of all identified compounds obtained by DAD.
	Compound numbers correspond to those given in the Figure 2 and Table S1.
	Untransformed cell line A1
	RolC-transgenic cell line AC
	RolB-transgenic cell line AB
	Stems of A. manshuriensis

## Sheet: HRMS data
	HRMS data
	Enhanced production of nitrogenated metabolites with anticancer potential in Aristolochia manshuriensis hairy root cultures
	High-resolution mass spectrometry (HRMS) was performed using
	Shimadzu LCMS-IT-TOF instrument (Kyoto, Japan) equipped with a ion trap time-of-flight mass spectrometer.
	Mass spectra were recorded under electrospray ionization conditions with simultaneous registration of negative and positive ions.
	The following settings of mass-detector were used:
	− the range of m/z detection was 100–1,000;
	− the drying gas (N2) pressure was 120 kPa;
	− the nebulizer gas flow rate was 1.5 L/min;
	− the ion source potential changed from -3.8 to 4.5 kV;
	− the interface temperature was 200 °C.
	MS2 data were collected in automatic mode, the precursor isolation width was sat 0.05 m/z,
	collision energy and collision gas were set at 50%.
	All MS data were collected and processed using the Shimadzu LCMS Solution software (v.3.60.361).
	MS and MS2 spectra of phenanthrene derivatives identified in cell cultures and stems
	of A. manshuriensis obtained by HRMS analysis.
	Compound numbers correspond to those given in the Figure 2 and Table S1.
	Main diagnostic ions (m/z) and ther composition are shown.
1	Aristolochic acid IIIa O-glucoside
	Event#: 1 MS(E+)
	m/z	ions composition
	282	[M+H-Hex-NO2]+
	310	[M+H-Hex-H2O]+
	507	[M+NH4]+
	Event#: 2 MS/MS(E+)
	Event#: 3 MS(E-)
	m/z	ions composition
	488	[M-H]−
	534	[M+HCOO]−
	977	[2M-H]−
	Event#: 4 MS/MS(E-)
2	Magnoflorine
	Event#: 1 MS(E+)
	m/z	ions composition
	342	M+
	Event#: 2 MS/MS(E+)
	Event#: 3 MS(E-)
	m/z	ions composition
	340	[M-2H]−
	386	[M-H+HCOO]−
	Event#: 4 MS/MS(E-)
3	Aristolochic acid IVa/IVb O-glucoside
	Event#: 1 MS(E+)
	m/z	ions composition
	312	[M+H-Hex-NO2]+
	340	[M+H-Hex-H2O]+
	474	[M+H-NO2]+
	537	[M+NH4]+
	Event#: 2 MS/MS(E+)
	Event#: 3 MS(E-)
	m/z	ions composition
	518	[M-H]−
	564	[M+HCOO]−
	Event#: 4 MS/MS(E-)
4	Aristolochic acid IIIa
	Event#: 1 MS(E+)
	m/z	ions composition
	282	[M+H-NO2]+
	310	[M+H-H2O]+
	Event#: 2 MS/MS(E+)
	Event#: 3 MS(E-)
	m/z	ions composition
	280	[M-H-NO2]-
	326	[M-H]−
	Event#: 4 MS/MS(E-)
5	Aristolochic acid IVa/Ivb
	Event#: 1 MS(E+)
	m/z	ions composition
	312	[M+H-NO2]+
	340	[M+H-H2O]+
	375	[M+NH4]+
	Event#: 2 MS/MS(E+)
	Event#: 3 MS(E-)
	m/z	ions composition
	310	[M-H-NO2]-
	356	[M-H]−
	Event#: 4 MS/MS(E-)
6	Aristolochic acid II
	Event#: 1 MS(E+)
	m/z	ions composition
	268	[M+H-CO2]+
	294	[M+H-H2O]+
	329	[M+NH4]+
	334	[M+Na]+
	Event#: 2 MS/MS(E+)
	Event#: 3 MS(E-)
	m/z	ions composition
	378	[M-H+HCOONa]−
	643	[2M-2H+Na]-
	Event#: 4 MS/MS(E-)
7	Aristolochic acid I
	Event#: 1 MS(E+)
	m/z	ions composition
	296	[M+H-NO2]+
	298	[M+H-CO2]+
	324	[M+H-H2O]+
	359	[M+NH4]+
	364	[M+Na]+
	Event#: 2 MS/MS(E+)
	Event#: 3 MS(E-)
	m/z	ions composition
	408	[M-H+HCOONa]−
	703	[2M-2H+Na]-
	Event#: 4 MS/MS(E-)
